# Supplementary material for: Non-canonical Wnt signaling promotes directed migration of intestinal stem cells to sites of injury
Source: Nat Commun. 2021 Dec 9;12:7150. doi: 10.1038/s41467-021-27384-4 (PMC8660829; doi:10.1038/s41467-021-27384-4)
Supplement: Supplementary file 30 — Source Data [file 41467_2021_27384_MOESM30_ESM.xlsx]

## Sheet: Figure 1b
Figure 1b
	Mock:																																				Ecc15:
(HH:MM)	Point (X)	Point (Y)	Point (X)	Point (Y)	Point (X)	Point (Y)	Point (X)	Point (Y)	Point (X)	Point (Y)	Point (X)	Point (Y)	Point (X)	Point (Y)	Point (X)	Point (Y)	Point (X)	Point (Y)	Point (X)	Point (Y)	Point (X)	Point (Y)	Point (X)	Point (Y)	Point (X)	Point (Y)	Point (X)	Point (Y)	Point (X)	Point (Y)	Point (X)	Point (Y)	Point (X)	Point (Y)	Point (X)	Point (Y)	Point (X)	Point (Y)	Point (X)	Point (Y)	Point (X)	Point (Y)	Point (X)	Point (Y)	Point (X)	Point (Y)	Point (X)	Point (Y)	Point (X)
00:00:00	0	0	0	0	0	0	0	0	0	0	0	0	0	0	0	0	0	0	0	0	0	0	0	0	0	0	0	0	0	0	0	0	0	0	0	0	0	0	0	0	0	0	0	0	0	0	0	0	0
00:10:00	0.16129	-1.12903	0	0	-0.322581	-0.967742	0.806452	-1.45161	0.806452	-1.6129	0.645161	-1.29032	0.483871	-1.12903	0.16129	-0.645161	0	-1.12903	0	-0.322581	0	-0.645161	0.483871	0	0	-0.16129	0.806452	-0.16129	-0.16129	0	0.16129	-0.645161	-0.16129	-0.483871	0.322581	-1.12903	0.483871	-0.16129	0.16129	-0.322581	-0.16129	-0.322581	0.16129	0	-0.322581	0	0	0	-0.322581
00:20:00	0.16129	-0.483871	0.645161	0.16129	0	-1.29032	0.645161	-1.45161	0.806452	-1.6129	0.645161	-1.29032	0.645161	-1.12903	0.16129	-0.645161	-0.806452	-1.12903	0.483871	0	0	0.16129	0	0.483871	-0.483871	-0.322581	0.322581	-0.16129	-0.16129	0	-0.322581	-0.322581	0.483871	-0.483871	0.322581	-0.645161	1.29032	-0.967742	1.12903	-0.16129	0.322581	-0.645161	0.16129	0	-0.322581	-0.483871	0.322581	-0.645161	-0.322581
00:30:00	0.16129	-0.322581	0.645161	0.16129	0.16129	-1.45161	0.645161	-1.45161	0.322581	-1.93548	0.322581	-0.806452	0	-0.967742	0.16129	-0.645161	-0.806452	-1.12903	0.16129	0	0	-0.16129	-0.16129	0.483871	-0.645161	-0.322581	0	-0.645161	-0.16129	0	-0.483871	-0.16129	0.483871	-0.483871	0.322581	-0.645161	1.77419	-0.806452	0.806452	-0.645161	0	-0.483871	-0.16129	-0.322581	-0.483871	-0.483871	-0.322581	-0.16129	-1.12903
00:40:00	0.483871	-1.12903	0.645161	0.16129	0.16129	-1.93548	0.645161	-1.45161	0.16129	-1.93548	0.483871	-1.6129	-0.16129	-1.29032	0.16129	-1.45161	-0.806452	-1.12903	0.16129	0	0	-0.16129	-0.806452	0.483871	-0.967742	-0.322581	0	-0.967742	-0.806452	-0.16129	-0.645161	-0.806452	0.806452	-0.967742	0	-0.16129	2.90323	-1.12903	0.806452	-0.322581	0.16129	-0.483871	0.322581	-0.322581	-0.322581	-0.645161	0	-0.16129	-1.12903
00:50:00	0	0	0.645161	0.16129	0.16129	-1.93548	0.645161	-1.45161	0.16129	-1.93548	0.645161	-1.29032	-0.483871	-1.29032	0.645161	-1.12903	-0.806452	-1.12903	-0.16129	0	0	-0.16129	-0.806452	0.322581	-0.967742	-0.645161	-0.645161	-0.322581	-1.6129	-0.645161	-0.645161	-0.806452	0.806452	-0.967742	0	0.806452	4.03226	-0.967742	1.29032	-0.806452	0.322581	-0.645161	0.322581	-0.322581	-0.322581	-0.806452	0	-0.322581	-1.12903
01:00:00	0	-0.322581	0.322581	0.322581	0.322581	-2.58065	0.645161	-1.45161	0.16129	-1.93548	0.645161	-1.6129	-0.483871	-1.29032	0.16129	-1.77419	-0.806452	-1.12903	-0.16129	0	0	-0.16129	-0.806452	0.322581	-1.12903	-0.806452	-0.967742	-0.322581	-1.6129	-0.645161	-0.645161	-0.806452	0.645161	-0.967742	0	0.483871	5.96774	0	1.77419	-0.645161	0.645161	-0.806452	0.322581	-0.322581	-0.322581	-0.806452	0	-0.322581	-1.12903
01:10:00	0	0.16129	0.322581	0.806452	0.645161	-2.25806	0.645161	-1.45161	0.16129	-1.93548	0.322581	-0.967742	-0.483871	-1.29032	0.322581	-1.29032	-1.12903	-0.645161	-0.16129	0	0	-0.16129	-0.806452	0.322581	-1.12903	-0.806452	-0.967742	-0.322581	-1.6129	-0.645161	-1.12903	-0.806452	0.645161	-0.967742	-0.645161	1.29032	6.12903	0	1.77419	-0.645161	0.645161	-0.806452	0.322581	-0.322581	-0.322581	-0.806452	-0.16129	-0.322581	-1.45161
01:20:00	0	0.16129	0.967742	0.967742	0.645161	-2.09677	1.12903	-1.93548	0.16129	-1.93548	-0.806452	-0.322581	-0.483871	-1.29032	0.322581	-1.29032	-1.45161	-0.483871	-0.16129	0	0	-0.16129	-0.806452	0.322581	-1.12903	-0.806452	-0.967742	-0.322581	-1.6129	-0.645161	-1.12903	-0.806452	0.645161	-0.967742	-0.322581	1.12903	6.45161	0.967742	1.77419	-0.645161	0.645161	-0.806452	0.322581	-0.322581	-0.322581	-0.806452	-0.16129	-0.483871	-2.25806
01:30:00	0	0.16129	0.967742	0.967742	0.322581	-2.09677	1.12903	-1.93548	0.16129	-1.93548	-0.16129	-0.322581	-0.483871	-1.29032	0.322581	-1.45161	-1.45161	-0.483871	-0.16129	0	0	-0.16129	-0.806452	0.322581	-1.12903	-0.806452	-0.967742	-0.322581	-2.09677	-0.806452	-1.12903	-0.806452	0.483871	-0.645161	-0.322581	1.12903	7.25806	0.645161	1.77419	-0.645161	1.77419	0	0.322581	-0.322581	-3.70968	-1.12903	0.16129	0.16129	-4.03226
01:40:00	0	0.16129	0.967742	0.967742	0.322581	-2.09677	0.806452	-1.6129	0.16129	-1.93548	0	-0.322581	-0.483871	-1.29032	0.322581	-1.45161	-1.77419	0	-0.16129	0	0	-0.16129	-0.806452	0.322581	-1.93548	-0.806452	-1.6129	0.322581	-2.09677	-0.806452	-1.12903	-1.29032	0.483871	-0.645161	-0.322581	1.12903	7.41935	0.806452	0.967742	-0.483871	0.645161	0.322581	-0.16129	-0.645161	-5.32258	-0.806452	-0.322581	0.645161	-5.48387
01:50:00	0	-0.322581	0.645161	0.967742	0.322581	-2.09677	0.806452	-1.6129	0.16129	-1.93548	0.322581	-0.322581	-0.483871	-1.29032	0.322581	-1.93548	-1.77419	0	-0.16129	0	0	-0.16129	-0.806452	0.322581	-1.77419	-0.806452	-1.6129	0.322581	-2.09677	-0.806452	-1.6129	-0.967742	0.483871	-0.645161	-0.322581	1.12903	7.41935	0.645161	1.29032	-0.483871	1.29032	0	-0.322581	-0.322581	-6.77419	-0.16129	0.806452	1.29032	-5.64516
02:00:00	0	-0.322581	0.645161	0.967742	0.322581	-2.09677	0.806452	-1.6129	0.16129	-1.93548	0	0.322581	-0.483871	-1.29032	0.322581	-1.93548	-1.77419	0.483871	-0.16129	0	0	-0.16129	-0.806452	0.322581	-1.77419	-0.806452	-1.6129	0.322581	-2.09677	-0.806452	-1.6129	-0.967742	0.483871	-0.645161	-0.322581	1.12903	8.70968	0.483871	2.25806	-0.16129	2.25806	-1.29032	-0.322581	-0.322581	-8.3871	0.16129	2.41935	1.12903	-1.6129
02:10:00	0	-0.322581	0.645161	0.967742	0.322581	-2.09677	0.806452	-1.6129	0	-1.6129	0	0.322581	-0.483871	-1.29032	0.322581	-1.93548	-1.77419	0.483871	-0.16129	0	0	-0.16129	-0.806452	0.322581	-1.77419	-1.29032	-1.6129	0.322581	-2.09677	-0.806452	-1.77419	-0.967742	0.483871	-0.645161	0.322581	1.12903	6.12903	-0.322581	2.25806	-0.16129	2.25806	-2.58065	-0.967742	-0.483871	-10	1.45161	3.70968	1.12903	-1.93548
02:20:00	0	-0.322581	0.645161	0.967742	0.322581	-2.09677	0.806452	-1.45161	0	-1.6129	0.322581	0.483871	-0.483871	-1.29032	0.322581	-1.93548	-1.77419	0.483871	-0.16129	0	0	-0.16129	-0.806452	0.322581	-1.77419	-1.29032	-1.6129	0.322581	-2.09677	-0.806452	-1.93548	-0.967742	0.483871	-0.645161	0.16129	1.12903	6.45161	-1.77419	5.64516	1.93548	3.3871	-3.87097	-0.483871	-0.645161	-9.67742	2.41935	6.29032	1.6129	-1.45161
02:30:00	0	-0.322581	0.645161	0.967742	0.322581	-2.09677	0.806452	-1.45161	0	-1.6129	0.322581	0.483871	-0.483871	-1.29032	0.322581	-1.93548	-1.77419	0.483871	-0.16129	0	0	-0.16129	-0.806452	0.322581	-1.77419	-1.29032	-1.29032	-0.645161	-2.09677	-0.806452	-1.93548	-0.967742	0.483871	0	0.16129	1.29032	6.12903	-2.74194	6.29032	1.29032	3.22581	-4.83871	-0.806452	-0.645161	-9.51613	1.93548	9.67742	2.25806	-1.93548
Figure 1b
	Mock (Protrusion Formation)	Ecc15 (Protrusion Formation)	Mock (Cell Migration)	Ecc15 (Cell Migration)
Data	21.2766	79.7468	6.38298	49.3671
	27.2727	88.7755	9.09091	70.4082
	0	78.125	0	37.5
	11.3636	89.8305	0	47.4576
	25	75.8065	10.7143	33.871
		86.8421		50
		65.9091		29.5455
Mean	16.9826	80.7194	5.23763	45.4499
[truncated: 39 more columns]

## Sheet: Figure 1c
Figure 1c
	No ablation (Protrusion Formation)	<75µm from ablation site (Protrusion Formation)	150-250µm from ablation site (Protrusion Formation)	No ablation (Cell Migration)	<75µm from ablation site (Cell Migration)	150-250µm from ablation site (Cell Migration)
Data	11.1111	65	19.0476	0	0	0
	3.44828	92.6829	30.4348	0	53.6585	0
	7.69231	66.6667	31.25	7.69231	14.2857	0
	0	80	0	0	0	0
	14.2857	61.5385	0	7.14286	0	0
	3.57143	72.7273		3.57143	0
	14.2857			0
Mean	7.77065	73.1026	16.1465	2.62951	11.324	0

## Sheet: Figure 1d
Figure 1d
	Mock (Protrusion Formation)	Ecc15 (Protrusion Formation)	Ecc15 + Blebbistatin (Protrusion Formation)	Ecc15 + Cytochalasin B (Protrusion Formation)	Mock (Cell Migration)	Ecc15 (Cell Migration)	Ecc15 + Blebbistatin (Cell Migration)	Ecc15 + Cytochalasin B (Cell Migration)
Data	13.3333	91.8919	0	4	0	48.6486	0	0
	38.4615	79.1667	0	0	0	50	0	0
	0	88.3721	7.8125	13.9535	0	67.4419	0	6.97674
	8.69565	85.5263	3.44828	0	0	61.8421	0	0
	8	71.6667	0	0	0	43.3333	0	0
Mean	13.6981	83.3247	2.25216	3.5907	0	54.2532	0	1.39535

## Sheet: Figure 1e
Figure 1e
	Mock (Protrusion Formation)	Ecc15 (Protrusion Formation)	Dia RNAi Ecc15 (Protrusion Formation)	Arp3 RNAi Ecc15 (Protrusion Formation)	Rho1 RNAi Ecc15 (Protrusion Formation)	Rac1 RNAi Ecc15 (Protrusion Formation)	Mock (Cell Migration)	Ecc15 (Cell Migration)	Dia RNAi Ecc15(Cell Migration)	Arp3 RNAi Ecc15(Cell Migration)	Rho1 RNAi Ecc15(Cell Migration)	Rac1 RNAi Ecc15(Cell Migration)
Data	21.2766	79.7468	17.2414	36.0656	9.09091	36.5854	6.38298	49.3671	0	0	0	0
	27.2727	88.7755	39.1304	16.3265	4.34783	17.5439	9.09091	70.4082	4.34783	0	0	3.50877
	0	78.125	23.3333	39.2857	30.7692	44.7368	0	37.5	3.33333	10.7143	7.69231	7.89474
	11.3636	89.8305	14.2857	10	17.6471	1.44928	0	47.4576	0	0	0	0
	25	75.8065	37.037	9.52381	11.5385	20.339	10.7143	33.871	11.1111	4.7619	0	8.47458
		86.8421						50
		65.9091						29.5455
Mean	16.9826	80.7194	26.2056	22.2403	14.6787	24.1309	5.23763	45.4499	3.75845	3.09524	1.53846	3.97562

## Sheet: Figure 2a
Figure 2a
	Mock (Protrusion Formation)	Ecc15 (Protrusion Formation)	Dsh RNAi Ecc15 (Protrusion Formation)	Otk RNAi Ecc15 (Protrusion Formation)	Otk2 RNAi Ecc15 (Protrusion Formation)	Fz RNAi Ecc15 (Protrusion Formation)	Fz2 RNAi Ecc15 (Protrusion Formation)	Mock (Cell Migration)	Ecc15 (Cell Migration)	Dsh RNAi Ecc15(Cell Migration)	Otk RNAi Ecc15(Cell Migration)	Otk2 RNAi Ecc15(Cell Migration)	Fz RNAi Ecc15(Cell Migration)	Fz2 RNAi Ecc15(Cell Migration)
Data	21.2766	79.7468	5.71429	25.9259	81.8182	69.2308	24.1379	6.38298	49.3671	0	1.85185	47.7273	30.7692	3.44828
	27.2727	88.7755	27.5862	31.8182	58.9041	57.1429	25	9.09091	70.4082	0	6.81818	28.7671	40.4762	9.375
	0	78.125	2.5	9.52381	57.6271	88	16.129	0	37.5	0	0	30.5085	60	6.45161
	11.3636	89.8305	41.9355	18.5185	83.3333	80.7692	10.3448	0	47.4576	3.22581	3.7037	47.619	76.9231	0
	25	75.8065	29.1667	11.7647	70.3704	80.7692	17.9487	10.7143	33.871	4.16667	11.7647	29.6296	50	0
		86.8421							50
		65.9091							29.5455
Mean	16.9826	80.7194	21.3805	19.5102	70.4106	75.1824	18.7121	5.23763	45.4499	1.47849	4.82769	36.8503	51.6337	3.85498

## Sheet: Figure 2b
Figure 2b
	No ablation (Protrusion Formation)	Ablation (Protrusion Formation)	Dsh RNAi ablation (Protrusion Formation)	Otk RNAi ablation (Protrusion Formation)
Data	11.1111	65	21.0526	11.1111
	3.44828	92.6829	16	0
	7.69231	66.6667	7.14286	34.6154
	0	80	27.2727	8.33333
	14.2857	61.5385	6.25	13.0435
	3.57143	72.7273
	14.2857
Mean	7.77065	73.1026	15.5436	13.4207

## Sheet: Figure 2c
Figure 2c
	Ablation + DMSO	Ablation + LGK974
Data	75	3.7037
	76.6667	20
	70.8333	0
	61.5385	3.7037
	53.8462	23.3333
Mean	67.5769	10.1481

## Sheet: Figure 2d
Figure 2d
	Control	Dsh OE	Otk OE	Otk OE + Dsh RNAi
Data	21.2766	93.75	87.8788	26.6667
	27.2727	81.8182	93.3333	20
	0	93.3333	85.2941	0
	11.3636	93.9394	100	38.4615
	25	94.4444	73.0769	27.2727
Mean	16.9826	91.4571	87.9166	22.4802

## Sheet: Figure 3a
Figure 3a
	Control Mock	Control Ecc15	Otk RNAi Ecc15	Control No ablation (4.5 hrs)	Control Ablation (4.5 hrs)
Data	0	59.4937	4.05405	12	86.4407
	0	75.2577	3.50877	25.641	83.5821
	18.6047	51.7647	4.16667	0	70
	3.0303	60	0.8	0	95.8333
	17.1429	50.9804	12.1622	1.81818	63.3333
	15.3846	60.4167	24.5902	6.25	82.7586
	0	66.6667	4.08163	1.75439	41.9355
	0	72.1311	0	0	45
	0	54.1176	0
	12.8205
Mean	6.69829	61.2032	5.92927	5.93295	71.1104

## Sheet: Figure 3b
Figure 3b
	ISC	EE
Data	41.1765	100
	51.2821	100
	57.1429	100
	77.2727	100
	52.9412	93.75
	80.9524	67.7419
	93.1818	53.8462
	80	85.7143
Mean	66.7437	87.6315

[truncated: 30 more sheets: Figure 3c, Figure 4a, Figure 4b, Figure 4c, Figure 4d, Figure 5a, Figure 5b, Figure 6a, Figure 6b, Figure 6c, Figure 6d, Sup Fig. 1a, Sup Fig. 1b, Sup Fig. 2a, Sup Fig. 2b, Sup Fig. 2c, Sup Fig. 3c, Sup Fig. 4b, Sup Fig. 4c, Sup Fig. 4d …]
